# Supplementary material for: Intravitreal Dexamethasone Implant at the Time of Silicon Oil Removal to Treat Persistent Macular Edema after Rhegmatogenous Retinal Detachment Repair
Source: J Clin Med. 2023 Feb 20;12(4):1697. doi: 10.3390/jcm12041697 (PMC9962319; doi:10.3390/jcm12041697)
Supplement: Supplementary file 1 [file jcm-12-01697-s001.zip]

Archive with 1 entries (1 files):
- jcm-2171672-supplementary.pdf
